# Supplementary material for: The Antiviral Drug Efavirenz in Breast Cancer Stem Cell Therapy
Source: Cancers (Basel). 2021 Dec 11;13(24):6232. doi: 10.3390/cancers13246232 (PMC8699628; doi:10.3390/cancers13246232)
Supplement: Supplementary file 1 [file cancers-13-06232-s001.zip]

Archive with 1 entries (1 files):
- cancers-1428398-supplementary.pdf
